# Supplementary material for: CORE: Cholesterol Altered Lipid Nanoparticles for Splenic Expression of mRNA Payloads
Source: Adv Healthc Mater. 2026 Mar 28;15(19):e05862. doi: 10.1002/adhm.202505862 (PMC13206406; doi:10.1002/adhm.202505862)
Supplement: Supplementary file 2 — Supporting File 2: adhm71011‐sup‐0002‐DataFile.xlsx. [file ADHM-15-0-s002.xlsx]

## Sheet: Figure 2B 
Physicohemical Parameter Measured	Cholesterol	C1	C2	C3	C4	C5	C6
pH 5.5	0	1	1	1	1	1	1
logP	7.1	8	8.5	8.98	9.3	9.79	7.9
logS	-9.5	-10.89	-10.87	-11	-11.5	-11.9	-10.58
Maximum Projection Radius	10.21	11.29	11.87	11.46	11.68	11.69	12.28
Rotatable Bond Count	5	9	9	9	9	10	9
Ring Count	4	5	5	5	5	5	5
HLB	1.22	5.11	4.77	4.44	4.11	3.78	6.2
Hydrogen Bond Donor Count	1	0	0	0	0	0	0
Hydrogen Bond Acceptor Count	1	2	2	2	2	2	3
Topological Polar Surface Area	20.23	29.54	29.54	29.54	29.54	29.54	38.77
Min Projection Radius	4.69	6.62	6.65	7.24	6.2	6.49	5.58
Solvent Accesible Surface Area	599.74	786.18	798	814.6	842	875	813
Minimum Projection Area	46.61	72.95	74.53	82.1	86.6	90.27	64.75
Max Projection Area	122.26	148.38	153.55	154	161.8	167	157.22
Atom Count	74	89	92	95	98	101	93
Van der Waals Volume	428.03	525.8	543.89	560	578	594	554
Van der Waals Area	722.3	877.7	905	934.8	964	996	919.8
Heavy Atom Count	28	36	37	38	39	40	38
Polarizability	47.98	59	61.16	63	64.85	66.69	61.8
Molar Refactivity	120.62	151	155.66	160.26	164.73	169.33	157.2
Asymmetrical Atom Count	8	8	8	8	9	9	8
Hetero Ring Count	0	1	1	1	1	1	1
Charge at pH7.5	0	0.56	0.91	0.5	0.67	0.75	0.57

## Sheet: Figure 3C
Diameters (nm)	CORE C1			CORE C2			CORE C3			CORE C4			CORE C5			CORE C6
F1	244	229	246	228	221	221	222	213	223	244	229	246	198	190	215	199	197	212
F2	337	338	362	237	258	262	223	214	229	337	338	362	372	416	391	400	350	400
F3	245	233	234	221	221	212	222	217	216	245	233	234	274	260	250	232	240	252
F4	227	211	221	248	232	248	239	235	235	227	211	221	257	251	248	229	224	216
F5	216	216	231	218	218	218	223	198	214	216	216	231	236	223	230	330	300	350
F6	233	233	234	269	260	277	169	169	177	233	233	234	190	185	195	191	186	184
F7	326	206	293	227	222	224	246	260	242	326	206	293	407	380	382	298	288	276
F8	230	225	221	209	218	214	215	192	191	230	225	221	240	237	221	193	188	188
F9	270	270	284	255	277	260	255	242	251	270	270	284	317	301	310	300	278	306
F10	389	362	370	266	241	242	229	205	227	389	362	370	494	458	447	682	640	628
F11	239	232	229	232	224	243	215	213	217	239	232	229	245	247	247	241	232	252
F12	235	231	252	240	235	224	137	133	146	235	231	252	416	414	398	322	295	298
F13	216	215	232	241	236	200	208	199	215	216	215	232	251	243	254	204	198	212
Zeta Potential	CORE C1			CORE C2			CORE C3			CORE C4			CORE C5			CORE C6
F1	-2	-4	-6	0.1	-0.6	0.3	0	0	0	-0.4	-1	-3	0.6	0.1	-4	0.3	0.6	0.8
F2	-0.4	-0.23	-0.6	-5	-9	-2	-0.2	-0.6	-6	-3	-7	-5	-2	-6	-10	-3	-6	-8
F3	0.3	0.6	0.8	1	1	1	0	0	0	0.5	0.2	0.7	0.6	5	3	2	4	-5
F4	-3	-6	-8	-1	-3	-4	0.4	0.67	0.8	0.54	0.1	0.7	-0.6	-1.5	-2.5	0	0	0
F5	2	4	-5	0.4	0.5	0.4	-4	-5	-4	3	4	-5	0.2	0.1	0.5	-0.2	-0.6	-6
F6	0.35	-2	-1	-4	-2	0.4	0.3	0.5	0.12	-3	0	0	0	0	0	0	0	0
F7	0.6	5	3	-0.2	-0.6	-6	-1	-7	0.2	0.1	4	0	-0.6	0	0.67	0.4	0.67	0.8
F8	-0.6	-1.5	-2.5	0	0	0	-3	-5	0.7	0.7	-5	0	-2	0.6	-0.6	0.2	0	0
F9	0.2	0.1	0.5	0.4	0.67	0.8	0	0	0	-3	-6	-8	-6	5	-1.5	0.5	0.6	0.7
F10	0	0	0	2	4	-5	-6	-3	-8	-4	-2	-3	-10	3	-2.5	0.5	0.2	0.3
F11	-5	1	-1	0.4	-4	0	0.8	-4	0.4	0.7	0.7	-5	0	0	0	0	0.1	0
F12	-9	1	-3	0.5	-2	0.5	0.54	3	0.6	0.6	-0.6	0.2	0.4	0.2	0.1	0.5	0.5	0
F13	-2	1	-4	0.4	0.4	0.2	0.1	0	0.1	-0.4	-0.8	-0.9	0.5	0.6	0.6	-0.7	-0.2	0
Encapsulation Efficiency	CORE C1			CORE C2			CORE C3			CORE C4			CORE C5			CORE C6
F1	31.0184	26.5022	25.2614	36.9326	24.2664	34.0248	11.8321	18.2573	25.2429	54.0668	47.6268	48.266	30.9452	30.434	24.9344	38.2046	34.441	35.0282
F2	18.8487	19.3857	19.2067	21.9127	22.2706	30.0029	22.4622	23.8702	27.9899	48.3475	46.9898	43.6035	23.6619	22.4561	22.1717	30.8372	30.6518	31.3038
F3	19.224	18.3827	17.3762	32.4397	31.5967	31.412	20.2904	18.7272	18.6939	65.8413	55.1391	65.0719	25.1755	25.4233	24.1014	26.022	30.9264	30.4041
F4	7.48953	21.171	14.9138	30.3324	36.0989	32.2315	12.6899	17.7118	16.9826	53.6613	52.2348	48.7415	24.0382	23.9791	23.4186	29.5384	30.5589	29.3234
F5	31.7362	30.7233	32.3261	36.3774	36.3054	37.0923	25.9439	23.5478	25.2489	52.9876	56.3292	51.6955	30.3138	37.5414	34.3408	50.0402	45.1282	49.3237
F6	35.1617	30.8389	35.9978	25.4914	35.978	35.4199	26.8062	25.5999	26.4775	48.6463	5.29803	48.4633	33.9823	34.1551	35.0887	42.6775	29.5741	33.9315
F7	22.9693	25.1584	17.349	36.3899	36.5545	36.0504	19.8036	21.4363	20.9551	36.1265	38.8014	40.2907	23.3312	29.2314	26.7579	40.8037	37.3731	40.4893
F8	29.8449	28.5225	29.7812	37.8498	35.5927	26.8943	18.5408	19.2138	16.4816	54.0356	52.7167	53.4251	27.0718	22.5377	26.1711	39.1145	35.1631	41.5786
F9	23.8182	22.4193	22.7899	34.2381	34.4722	33.6114	15.2933	17.2726	15.9806	46.3784	43.808	45.9821	20.321	21.1502	20.9418	21.5875	23.2484	25.6727
F10	19.7927	18.1647	18.2754	31.958	40.4022	41.2146	28.4769	27.8854	28.4208	75.3927	72.6878	72.3533	44.5618	46.757	45.0987	45.8122	44.2998	8.98789
F11	40.9946	39.1244	41.713	29.4269	41.2841	45.3078	24.6106	28.0712	27.4172	81.5467	80.7205	78.2274	45.0637	46.269	47.0334	33.4113	38.2055	37.5454
F12	19.6156	23.6639	21.9007	36.9273	41.0343	39.3586	35.2413	34.8781	33.7033	50.7367	51.2095	51.7363	22.6549	12.2102	25.2929	36.5562	37.7891	44.59
F13	39.0664	39.2438	37.018	54.7902	51.4513	51.8582	31.1354	30.8632	29.7724	78.851	76.9668	73.3683	50.6451	52.0269	54.0205	60.8081	59.5204	59.552

## Sheet: Figure 3D
Luminescence p/ live cell raw data	CORE C1				CORE C2				CORE C3				CORE C4				CORE C5				CORE C6
Media	0.002	0.003	0	0	0.002	0.003	0	0	0.004	0.05	0.004	0.4	0	0.002	0.01	0.4	0	0.002	0.01	0.4	0	0.002	0.01	0.4
Naked mRNA	0.003	0.003	0.02	0.001	0.003	0.003	0.02	0.001	0.005	0.002	0.001	0.01	0.05	0.06	0.03	0.05	0.05	0.06	0.03	0.05	0.05	0.06	0.03	0.05
F1	2.51	2.64	1.8	1.96	5.9853	3.75306	3.39521	3.47054	0.036993	0.11599	0.028534	0.051736	0.007756	0.019112	0.018254	0.018952	0.0556	0.0386	0.0359	0.0641	0.002625	0.0152	0.0092	0.007618
F2	3.73	1.73	3.87	6.26	7.66325	9.1722	8.46383	7.30695	1.67636	1.12589	1.29787	1.09151	0.046408	0.057252	0.089	0.057126	0.0292	0.0134	0.0161	0.0232	5.7439	5.8758	5.6823	6.01086
F3	7.67	6.1	8.52	18.22	0.634495	0.956253	0.818445	0.675706	3.60517	4.52076	3.07895	3.94	1.017	0.304241	0.514	0.566441	0.3985	0.3032	0.2664	0.2731	3.56015	2.9665	2.0009	2.65262
F4	10.08	8.98	13.16	18.86	1.49425	1.3661	0.915683	0.972278	5.20171	4.99188	3.96114	4.72644	0.711347	0.835765	0.7185	0.690848	0.5676	0.5154	0.5047	0.5702	4.6472	5.00837	4.1332	4.57912
F5	2.8	4.06	4.46	3.65	10.3582	10.7429	4.69915	7.35588	1.36105	1.53198	2.58404	1.56366	0.669901	0.933472	0.5654	0.843226	0.8547	0.5302	0.7121	0.8631	0.057318	0.0119	0.0341	0.001413
F6	2.7	2.6	3.4	4.5	10.4499	4.92877	7.2783	5.04909	15.0362	5.05525	3.66039	4.62466	0.772398	1.00249	0.6579	0.860445	0.5761	0.4931	0.5692	0.6047	0.072461	0.008789	0.0865	0.061387
F7	10.85	12.58	5.89	7.32	1.10398	0.930443	0.828883	0.819671	2.23211	3.21221	2.44644	3.08925	1.83868	1.05673	0.972	1.22043	0.6439	0.5407	0.3136	0.5226	3.61747	3.01401	2.5494	2.43739
F8	12	16.01	12.99	15	2.81639	2.73289	2.26643	2.48368	10.8931	10.4741	17.3034	12.1182	1.799	1.70982	1.55892	1.57178	1.261	0.9802	1.0281	1.4382	9.28078	8.61539	7.8099	7.54518
F9	10.57	6.2	13.11	26.2	1.72489	1.45832	1.49593	1.3135	3.15683	2.36207	3.7658	2.96309	2.70473	2.47474	1.7329	2.37778	0.83	0.6941	0.8084	0.5762	5.4281	4.6149	4.0487	4.84417
F10	13.01	16	20.7	17.89	8.99063	4.41826	4.39468	8.07903	14.5511	7.22793	7.54718	4.88096	2.1265	3.22141	2.9664	3.22972	0.2094	0.1611	0.1878	0.1968	10.5557	6.60412	6.9128	7.52295
F11	21.12	34.84	34.8	41.27	33.6207	26.4676	20.536	23.0925	15.9533	8.308	9.9813	17.8761	3.10459	3.19551	3.2094	3.33107	1.9465	1.9557	1.7854	1.5786	3.89948	3.7927	4.0863	5.64537
F12	12.09	27.74	21.2	22.98	12.3053	13.4524	6.23748	10.4854	2.4759	2.05849	1.38716	2.15873	4.6865	4.6688	3.9182	5.4829	7.7486	6.6422	8.1234	7.6813	3.26538	3.59058	2.50749	3.82095
F13	63.16	44.05	51.94	68.8	39.0497	40.0721	38.9969	38.7204	7.0557	10.4063	7.58245	9.74576	11.8959	11.9757	9.99	12.1499	13.6591	16.1711	12.6607	15.1464	31.8449	31.8833	31.3183	28.9079

## Sheet: Figure 4C
% Uptake Raw Data
2 Hour Time Point								24 Hour Time Point
CORE C1	CORE C2	CORE C3	CORE C4	CORE C5	CORE C6	SM-102 LNP		CORE C1	CORE C2	CORE C3	CORE C4	CORE C5	CORE C6	SM-102 LNP
80	60	20	45	23	50	86		98	80	45	60	36	68	100
82	65	21	42	24	54	84		94	82	42	67	39	69	99
85	61	23	41	27	57	83		95	84	46	63	37	67	98

## Sheet: Figure 4D
Raw % Uptake Values no Inhibitor
CORE C1	CORE C2	CORE C3	CORE C4	CORE C5	CORE C6	SM-102 LNP
80	60	20	45	23	50	86
82	65	21	42	24	54	84
85	61	23	41	27	57	83
Raw % Uptake Values with Inhibitors
Pitstop								Fillipin
CORE C1:F13	CORE C2:F13	CORE C3:F13	CORE C4:F13	CORE C5:F13	CORE C6:F13	SM-102 LNP		CORE C1:F13	CORE C2:F13	CORE C3:F13	CORE C4:F13	CORE C5:F13	CORE C6:F13	SM-102 LNP
48.3	45.3413	14.8018	40.0151	18.4203	24.48	81.7158		5.02799	6.1597	1.69163	1.81703	2.77163	1.53473	59.2624
54.5	43.5948	7.99295	39.6517	19.2052	53.67	82.6974		5.26682	1.84724	1.70573	4.64353	3.6301	2.48479	51.2871
52.04	43.0574	9.67048	23.8233	18.4693	48.01	84.2924		9.6286	0.732178	1.88899	3.47256	3.65462	5.04267	49.2013
EIPA								Cytochalasin D
CORE C1:F13	CORE C2:F13	CORE C3:F13	CORE C4:F13	CORE C5:F13	CORE C6:F13	SM-102 LNP		CORE C1:F13	CORE C2:F13	CORE C3:F13	CORE C4:F13	CORE C5:F13	CORE C6:F13	SM-102 LNP
34.9445	34.1907	5.4978	17.6858	12.877	18.636	57.9		14.8326	12.8971	2.86167	12.3155	3.21313	4.8965	15.7
28.031	34.9967	4.82115	22.7331	8.65827	16.5166	59.6		20.4891	14.3749	4.83524	13.2845	5.17534	15.2742	15.33
30.545	39.4301	6.44229	19.7451	5.51873	15.4934	59		15.9639	21.6966	2.97445	10.5388	5.12628	5.62733	12

## Sheet: Figure 5B
PCC Raw Values
CORE C1:F13	CORE C2:F13	CORE C3:F13	CORE C4:F13	CORE C5:F13	CORE C6:F13	SM-102 LNP
0.75	0.74	0.8	0.83	0.74	0.81	0.6
0.76	0.72	0.8	0.84	0.76	0.82	0.64
0.74	0.7	0.84	0.81	0.71	0.81	0.52
	CORE C1:F13	CORE C2:F13	CORE C3:F13	CORE C4:F13	CORE C5:F13	CORE C6:F13	SM-102 LNP
Nucleus
Lysosome
Cy-5
Merged

## Sheet: Figure 5D
			PBS			CORE C1 F13		CORE C2 F13		CORE C3 F13
	Calcein only
	With Bafilomycin
			CORE C4 F13		CORE C5 F13			CORE C6 F13		SM 102 LNP
	Calcein only
	With Bafilomycin

## Sheet: Figure 5E
GMFI Raw Values
With Bafilomycin
PBS	CORE C1:F13	CORE C2:F13	CORE C3:F13	CORE C4:F13	CORE C5:F13	CORE C6:F13	SM-102 LNP
93.9	293	347	282	261	253	257	295
90.4	263	364	246	244	260	264	327
135	298	368	237	316	274	271	369
Without Bafilomycin
PBS	CORE C1:F13	CORE C2:F13	CORE C3:F13	CORE C4:F13	CORE C5:F13	CORE C6:F13	SM-102 LNP
254	7926	6112	2305	4696	3546	2756	18884
247	7928	6607	2812	4615	3840	2668	17483
275	7175	5786	2437	4835	3752	2800	15018

## Sheet: Figure 6A
Raw Unscaled Images
CORE C1 F13											C4 F13
CORE C2 F13											C5 F13
CORE C3 F13
												C6 F13
Naked mRNA											SM102 LNP

## Sheet: Figure 6B,C
Raw in vivo Luminescence Values
CORE C1 F13				CORE C2 F13				CORE C3 F13
	Image 1	Image 2	Image3		Image 1	Image 2	Image3		Image 1	Image 2	Image3
	ROI_TOTAL	ROI_TOTAL	ROI_TOTAL		ROI_TOTAL	ROI_TOTAL	ROI_TOTAL		ROI_TOTAL	ROI_TOTAL	ROI_TOTAL
	Photons/s	Photons/s	Photons/s		Photons/s	Photons/s	Photons/s		Photons/s	Photons/s	Photons/s
Heart	25749.3	0.848832	30770.7	Heart	44957.4	22827.9	1.82939	Heart	11823.6	5657.23	0.79412
Liver	1052474	1.08765e+06	662991	Liver	1869905	687789	1.27382e+06	Liver	204069	514041	192059
Spleen	20239654	21995002	46601308	Spleen	49598532	54561952	50864928	Spleen	2.12847e+06	2.04619e+06	1.9547e+06
Lung	117959	155647	148306	Lung	431050	1.02667e+06	1.77022e+06	Lung	50281.6	35832.4	10204.4
Pancreas	63706	115441	250464	Pancreas	990165	303773	200674	Pancreas	3577.73	49293.5	0.809648
Uterues	229366	371011	244754	Uterues	637659	573312	818197	Uterues	15198.1	38168.7	14905.4
Kidney	63149.8	113783	53794.6	Kidney	100893	44173.6	368718	Kidney	0.710034	4722.72	0.754607
Sum of Total Luminescence
CORE C4 F13				CORE C5 F13				CORE C6 F13
	Image 1	Image 2	Image3		Image 1	Image 2	Image3		Image 1	Image 2	Image3
	ROI_TOTAL	ROI_TOTAL	ROI_TOTAL		ROI_TOTAL	ROI_TOTAL	ROI_TOTAL		ROI_TOTAL	ROI_TOTAL	ROI_TOTAL
	Photons/s	Photons/s	Photons/s		Photons/s	Photons/s	Photons/s		Photons/s	Photons/s	Photons/s
Heart	11897.7	58212.1	4662.04	Heart	178906	56368.5	1.18603	Heart	24134.2	32043.5	0.778683
Liver	657034	569286	275859	Liver	1.16734e+06	932627	389734	Liver	489674	695272	81239.5
Spleen	28631956	22682558	12039905	Spleen	20131402	56233700	22663444	Spleen	9549024	12978802	2352561
Lung	646102	606552	195686	Lung	354126	433314	254577	Lung	165139	181432	0.864714
Pancreas	206041	608036	55503	Pancreas	119805	393941	111855	Pancreas	54938.2	89833.9	0.84068
Uterues	297039	170235	75326.4	Uterues	424923	663759	177360	Uterues	150913	170272	28337.9
Kidney	82328.2	89245.9	5758.24	Kidney	19266.5	81492	20402.7	Kidney	50477.6	12578	0.749539
SM 102 LNP				Naked mRNA
	Image 1	Image 2	Image3		Image 1	Image 2	Image3
	ROI_TOTAL	ROI_TOTAL	ROI_TOTAL		ROI_TOTAL	ROI_TOTAL	ROI_TOTAL
	Photons/s	Photons/s	Photons/s		Photons/s	Photons/s	Photons/s
Heart	81651.5	80857.9	297568	Heart	1969.67	3442.54	3257.3
Liver	54742728	75776848	14524255	Liver	2370.49	15179.4	13169
Spleen	3.92275e+06	9201893	6.40112e+06	Spleen	11223.6	2957	4359.94
Lung	1053069	1648371	972123	Lung	3429.27	9466.82	10935.1
Pancreas	3.17389e+06	6436363	487591	Pancreas	6607.2	1038.77	4561.26
Uterues	1.11802e+06	835531	201793	Uterues	2166.07	3346.38	8284.07
Kidney	2.48892	91518	121663	Kidney	3352.17	5538.13	1444.92

[truncated: 9 more sheets: Figure 6D, SI Figure 8, SI Figure 12, SI Figure 14, SI Figure 16, SI Figure 18, SI Figure 19, SI Figure 20, SI Figure 21]
